# Supplementary material for: Genetic Polymorphism of Zinc Transporter-8 Gene (SLC30A8), Serum Zinc Concentrations, and Proteome Profiles Related to Type 2 Diabetes in Elderly
Source: J Clin Med. 2025 Jan 25;14(3):790. doi: 10.3390/jcm14030790 (PMC11818826; doi:10.3390/jcm14030790)
Supplement: Supplementary file 1 [file jcm-14-00790-s001.zip]

Archive with 1 entries (1 files):
- jcm-3433837-supplementary.pdf
